# Supplementary material for: Environmental filtering triggers community assembly of forest understorey plants in Central European pine stands
Source: Sci Rep. 2017 Mar 21;7:274. doi: 10.1038/s41598-017-00255-z (PMC5428007; doi:10.1038/s41598-017-00255-z)
Supplement: Supplementary file 1 — Dataset 1 [file 41598_2017_255_MOESM1_ESM.xls]

## Sheet: S1a
Environmental filtering triggers community assembly of forest understorey plants in Central European pine stands
Werner Ulrich, Piotr Sewerniak, Radosław Puchałka, Marcin Piwczyński
				Ellenberg scores			Soil samples
Plot	Age	Longitude	Latitude	pH	Nutrients	Moisture	N	C/N	Mg	Ca	Dominant spatial eigenvector
B100	91	15.4774	51.4067	2.52	2.52	4.69	0.108	33	0.15	0.88	0.082038
B101	106	15.4851	51.3938	2	2	5.75	0.039	32.1	0.11	0.58	0.081018
B102	96	15.4862	51.409	2.55	3	5	0.023	30.9	0.09	0.53	0.081193
B107	82	15.4331	51.2534	2.69	2.48	6.08	0.105	27.1	0.1	0.44	0.083624
B108	56	15.4612	51.3818	2.52	2.21	5.5	0.044	29.3	0.09	0.44	0.083205
B109	61	15.4447	51.3751	1.67	1.74	6.83	0.024	36.7	0.1	0.58	0.084744
B11	82	15.4328	51.3197	2	2	4	0.034	27.9	0.11	0.63	0.084903
B110	70	15.4455	51.2767	2.09	2.17	6.96	0.066	25.2	0.11	0.54	0.082811
B111	77	15.6174	51.3091	2.09	2.39	5.74	0.169	20.7	0.26	1.22	0.066067
B112	102	15.4553	51.2539	2	2.42	7	0.055	30.5	0.09	0.44	0.081392
B113	95	15.4662	51.269	3.5	3.37	7.48	0.055	33.4	0.12	0.53	0.080576
B115	102	15.6279	51.2475	2.11	3.06	6.71	0.107	34	0.22	0.73	0.063847
B117	56	15.446	51.3994	2.27	2.21	6.38	0.08	54.2	0.17	0.88	0.08507
B118	51	15.4659	51.3919	2	2	6.83	0.185	51.1	0.27	1.37	0.08292
B119	66	15.4955	51.39	2	2	5.75	0.025	34	0.11	0.49	0.079896
B121	61	15.4803	51.3214	3.35	3.75	5	0.03	24	0.11	0.54	0.080139
B122	121	15.4725	51.3086	2.52	2.39	5.39	0.034	20.6	0.13	0.58	0.080686
B123	76	15.4711	51.3847	3	3	5.5	0.08	34.9	0.14	0.73	0.08226
B24	52	15.5658	51.2397	3.16	3.29	4.69	0.226	19.1	0.11	0.53	0.06997
B25	112	15.5565	51.2511	4.38	5.58	5.71	0.237	19.7	0.19	0.88	0.071123
B26	56	15.4212	51.42	1.56	1.56	4	0.045	29.1	0.1	0.58	0.087962
B27	96	15.4376	51.417	1.56	1.56	4	0.037	23.9	0.1	0.58	0.08625
B28	86	15.43	51.4215	1.56	1.56	4	0.028	36.8	0.1	0.54	0.087102
B31	106	15.4616	51.4117	2.38	2.38	4.55	0.042	33.6	0.09	0.54	0.083727
B33	121	15.4162	51.405	4.67	4.71	4.85	0.054	18.9	0.08	0.34	0.088184
B37	86	15.4572	51.3828	1.38	1.77	4	0.055	26.4	0.1	0.54	0.083627
B39	111	15.4842	51.3959	2.67	2.33	4	0.056	25.9	0.11	0.83	0.081148
B4	57	15.4891	51.2765	1.95	1	4	0.059	22.9	0.08	0.44	0.078406
B47	96	15.5555	51.3654	1.38	1	4	0.045	28	0.1	0.49	0.073376
B48	126	15.5268	51.3687	1.56	1.56	4	0.084	14.5	0.09	0.58	0.076335
B49	91	15.4849	51.37	2	2	4	0.053	37.7	0.07	0.29	0.08059
B50	111	15.4755	51.3804	2	2	4	0.075	28.7	0.15	0.61	0.081735
B56	111	15.4493	51.3568	1.56	1.56	4	0.045	33.1	0.11	0.54	0.083935
B57	106	15.4549	51.3468	2	2	4	0.018	27.8	0.08	0.49	0.083182
B58	61	15.4543	51.3572	1.95	1.5	4	0.032	26.6	0.08	0.49	0.083438
B59	111	15.4472	51.3601	1.87	1.87	4.5	0.033	27	0.08	0.39	0.084209
B6	77	15.4424	51.3204	2	2	4	0.024	24.6	0.09	0.63	0.083947
B61	101	15.4505	51.3608	2	2	4	0.022	37.7	0.1	0.49	0.083889
B63	66	15.4833	51.3279	2	2	4	0.057	37	0.1	0.44	0.079959
B78	76	15.5078	51.3065	2	2	4	0.08	32	0.11	0.83	0.077083
B80	106	15.5134	51.3109	3	4.57	5	0.21	25.5	0.17	0.83	0.0766
B82	56	15.528	51.3949	2.74	2.74	5	0.169	22.25	0.14	1.03	0.076707
B84	116	15.5069	51.4006	2	2	4	0.045	22.7	0.1	0.54	0.078945
B85	67	15.6856	51.2928	3.25	4.13	5.27	0.273	21.2	0.19	1.13	0.058875
B89	77	15.6763	51.2972	2.74	3.38	5	0.298	22.6	0.17	1.17	0.059897
B90	132	15.6676	51.2994	3.22	4.18	5	0.397	24	0.29	2.21	0.060817
B91	82	15.6524	51.2489	2.85	2.94	5	0.143	14.5	0.12	0.58	0.0614
B92	132	15.6145	51.2245	3	3.73	5	0.113	24.4	0.24	1.1	0.064767
B93	132	15.5989	51.2261	2.38	3.48	4.55	0.135	18.8	0.19	0.93	0.066372
B95	112	15.5962	51.2207	3.71	4.21	5.79	0.478	18.9	0.41	2.06	0.066543
B96	111	15.5624	51.2411	3.28	4.53	5.17	0.356	21.2	0.27	1.57	0.070339
B97	92	15.5599	51.2315	2.1	1.94	5.5	0.126	24.7	0.14	0.68	0.070411
B98	72	15.5637	51.2246	3.2	3.98	5	0.245	26.3	0.2	0.73	0.069898
B99	122	15.5728	51.2287	3.05	3.66	5	0.218	25.9	0.17	0.73	0.069056
B-torf1	76	15.4378	51.2475	2.65	2.68	8.5	1.245	24.6	4	15.11	0.083039
B-torf2	37	15.4301	51.2585	2.42	2.14	8.91	1.028	25.3	0.98	5.03	0.084023
G100	93	16.0546	51.7812	3.73	4.45	5.14	0.094	23.1	0.15	1.15	0.030818
G101	98	16.0699	51.7803	3.63	3	4.04	0.063	19	0.07	0.09	0.029256
G106	103	15.8266	51.6075	3.1	3.83	5.61	0.046	16.3	0.15	0.09	0.050565
G108	128	16.2598	51.5704	2.67	2.33	4	0.043	22.8	0.08	0.04	0.0061339
G109	48	16.269	51.5657	2.71	2.18	5	0.067	25.2	0.1	0.11	0.0051167
G110	73	16.161	51.7606	1.56	1.56	4	0.079	22.8	0.2	0.14	0.019689
G112	68	16.115	51.7233	5.58	4.46	7.6	0.238	10.1	0.2	0.39	0.02363
G115	48	16.1855	51.7211	3.33	3.17	5	0.05	27.2	0.15	0.08	0.016472
G119	88	16.2964	51.5648	2.36	1.8	5	0.035	23.4	0.09	0.07	0.0023336
G12	128	16.2964	51.5648	3.08	2.72	5	0.047	25.5	0.11	0.05	0.0023336
G121	88	16.0672	51.5832	3.05	3.65	4.89	0.083	20.2	0.16	0.07	0.025818
G122	74	16.0077	51.5864	3.59	4.36	5	0.106	13.4	0.44	0.19	0.031885
G17	88	16.1154	51.5636	3	2.59	4	0.05	22.4	0.16	0.08	0.020584
G27	103	16.0747	51.567	3.5	4.57	5	0.045	18	0.13	0.07	0.024756
G3	128	16.13	51.5449	3	2.18	5	0.036	24.4	0.08	0.09	0.018758
G35	76	15.984	51.6012	4.5	5.24	4.9	0.079	16.4	0.17	0.22	0.034557
G36	83	15.9946	51.5988	2.11	3	6	0.03	24	0.1	0.07	0.033441
G44	83	16.0783	51.7769	3	1	5	0.061	24.8	0.13	0.09	0.028344
G46	108	16.0806	51.7416	2	3	5	0.086	17.8	0.13	0.07	0.027448
G7	83	16.1223	51.5599	3.09	3.27	5	0.047	19.4	0.08	0.05	0.019817
G79	83	16.2923	51.5807	3.38	4.41	4.67	0.046	12.4	0.11	0.1	0.0030469
G8	98	15.8221	51.611	2.33	2.33	4.5	0.048	27.1	0.12	0.08	0.051085
G80	98	16.292	51.5857	2	3	5	0.065	15.5	0.21	0.11	0.0031713
G81	99	16.1139	51.5404	3.26	2.93	5	0.061	19.8	0.13	0.05	0.020298
G84	93	16.0967	51.5639	2.67	4.19	5.36	0.118	19.5	0.09	0.04	0.022477
G85	68	16.0019	51.5784	3	3	5.25	0.106	23.5	0.16	0.07	0.03232
G86	83	15.9903	51.5814	3.9	4.86	5	0.142	25.8	0.27	0.22	0.033548
G88	113	16.058	51.554	2.23	3	5	0.047	18.1	0.16	0.11	0.026198
G9	83	15.8267	51.6155	2.09	1.87	4	0.058	23.4	0.17	0.07	0.050706
G91	84	15.9839	51.599	4.95	5.29	4.89	0.138	15.4	0.07	1.62	0.034525
G92	73	15.9952	51.591	3.78	4.79	5	0.233	18.3	0.48	0.25	0.033234
G99	83	16.0423	51.7877	2.71	2.18	5	0.043	19.5	0.07	0.08	0.032182
O1	59	17.4496	50.9774	1.56	1.56	4	0.05	21.6	0.1	0.53	-0.12514
O10	71	17.25	50.8732	5.89	6.41	5	0.065	13.7	0.18	0.88	-0.10695
O100	94	17.4412	50.9916	2.87	2.49	5.41	0.182	8.3	0.16	0.53	-0.12403
O101	71	17.3251	51.116	5.79	5.66	6	0.1	7.8	0.36	3.3	-0.10997
O103	86	17.3202	51.1135	5.17	5.01	5.52	0.104	8.9	0.16	1.02	-0.10952
O2	84	17.4494	50.979	2.67	2.33	4	0.054	21.7	0.08	0.33	-0.12509
O3	81	17.4529	50.9803	2.67	2.33	4	0.041	22.7	0.06	0.53	-0.12542
O32	66	17.3202	51.1135	3.05	3	4.78	0.067	14.6	0.08	0.48	-0.10952
O33	61	17.5637	51.0813	3	2.66	4.64	0.092	16.8	0.17	0.78	-0.13471
O34	71	17.5222	51.109	2.11	2.11	5	0.073	20.9	0.13	0.58	-0.12999
O35	80	17.5254	51.1053	2.6	2.67	5.81	0.114	18.8	0.13	0.53	-0.13039
O36	121	17.513	51.0931	1.56	1.56	4	0.083	14.1	0.13	0.73	-0.12937
O37	121	17.4799	51.0878	2.62	2.9	4.74	0.11	17.4	0.18	0.63	-0.12612
O38	72	17.5036	51.0995	2.67	3.32	4.89	0.116	18.5	0.13	0.48	-0.1283
O39	108	17.4886	51.0762	5	5.97	5	0.079	14.6	0.13	0.76	-0.12722
O4	71	17.4429	50.9792	2	2	4	0.061	22.9	0.13	0.43	-0.12443
O40	96	17.4324	51.0739	1.9	1.8	4.29	0.047	18.9	0.1	0.68	-0.12159
O41	86	17.5211	51.0405	2.69	2.53	4.62	0.063	14.3	0.11	0.58	-0.13117
O42	80	17.5033	51.0451	2.75	3.25	4.93	0.074	26.3	0.1	0.68	-0.12929
O43	66	17.4412	51.0593	2.32	2.04	4.29	0.032	17.5	0.09	0.58	-0.12275
O5	79	17.4404	50.9866	2	2	4	0.05	22.4	0.08	0.26	-0.12404
O56	53	17.4403	50.97	3.93	4.77	5.15	0.034	13.5	0.11	0.48	-0.12434
O57	116	17.4265	50.9766	3.51	4.25	5.17	0.053	14.5	0.09	0.33	-0.12283
O58	121	17.43	50.975	3.75	4.67	5	0.195	18.1	0.23	0.92	-0.12321
O59	91	17.43	50.975	2.72	2.44	4.38	0.085	18.6	0.13	0.48	-0.12321
O6	42	17.3951	50.9761	2	2	4	0.099	24.4	0.07	0.38	-0.11967
O60	86	17.5465	51.0671	3.8	4.61	5.83	0.092	16.6	0.15	0.83	-0.13324
O61	86	17.5465	51.0671	4.11	4.97	5.24	0.057	13.1	0.21	1.16	-0.13324
O65	89	17.4522	50.9886	3.05	3.21	6	0.074	25.7	0.09	0.53	-0.12519
O66	79	17.4266	51.0032	3.39	3	5.88	0.165	20.1	0.14	0.68	-0.12234
O67	79	17.4287	51.0071	2.97	2.47	5.39	0.042	23.1	0.09	0.77	-0.12247
O68	61	17.4135	51.017	3	2.61	5.88	0.101	25.8	0.09	0.53	-0.12075
O69	54	17.4061	50.9727	2.67	2.33	4	0.053	18.7	0.08	0.48	-0.12084
O7	86	17.3887	50.9761	2	2	4	0.075	21.9	0.12	0.43	-0.11902
O70	76	17.3887	50.9761	4.32	3.83	6.6	0.043	17.9	0.09	0.48	-0.11902
O71	76	17.3628	51.0041	3.23	2.93	5.74	0.195	14.3	0.21	0.78	-0.11588
O79	86	17.4732	51.1009	3.8	3.69	5.49	0.222	15.8	0.23	0.83	-0.1252
O8	66	17.3784	50.9838	2.33	2.23	5.53	0.07	21.3	0.08	0.33	-0.11783
O80	66	17.3891	51.0744	3.71	3.89	6.03	0.086	15	0.13	0.68	-0.11721
O81	76	17.4255	51.0648	2.96	2.5	6.04	0.062	13.5	0.12	0.63	-0.12106
O82	106	17.3227	51.0973	3.61	4.17	5.97	0.077	14.7	0.14	0.97	-0.11008
O9	56	17.3657	51.0047	2.38	2.26	5.5	0.052	16.3	0.08	0.38	-0.11616
Source of soil characteristics (N, C/N, Mg, Ca):
Operat, 2003. Elaboration of Forest Sites for the Oława Forest Division. Operat S. C., Toruń, unpublished data for forest administration use.
Operat, 2004. Elaboration of Forest Sites for the Bolesławiec Forest Division. Operat S.C., Toruń, unpublished data for forest administration use.
Operat, 2005. Elaboration of Forest Sites for the Głogów Forest Division. Operat S. C., Toruń, unpublished data for forest administration use.

## Sheet: S1b
Environmental filtering triggers community assembly of forest understorey plants in Central European pine stands
Werner Ulrich, Piotr Sewerniak, Radosław Puchałka, Marcin Piwczyński
Species	B100	B101	B102	B107	B108	B109	B11	B110	B111	B112	B113	B115	B117	B118	B119	B121	B122	B123	B24	B25	B26	B27	B28	B31	B33	B37	B39	B4	B47	B48	B49	B50	B56	B57	B58	B59	B6	B61	B63	B78	B80	B82	B84	B85	B89	B90	B91	B92	B93
Vaccinium myrtillus	1	1	1	1	1	1	1	1	1	1	1	1	1	1	1	1	1	1	1	0	1	1	1	1	1	1	1	0	0	1	1	1	1	1	1	1	1	1	1	1	1	1	1	1	1	1	1	1	1
Deschampsia flexuosa	1	1	1	1	1	1	1	1	1	0	1	1	1	0	0	1	1	1	1	0	1	1	1	1	1	1	1	1	1	0	0	1	1	1	1	1	1	1	1	1	1	1	1	1	1	1	1	1	1
Dryopteris carthusiana	0	0	0	0	0	0	0	1	0	0	1	1	0	0	0	1	0	1	1	1	0	0	0	0	1	0	1	0	0	0	0	0	0	0	0	0	0	0	0	0	1	0	0	1	1	1	1	1	0
Vaccinium vitis-idaea	1	1	0	0	1	1	1	1	1	0	0	0	1	1	1	0	1	0	1	0	1	1	1	1	0	0	1	1	1	1	1	1	1	1	0	1	1	1	1	1	0	0	1	0	0	0	0	0	1
Rubus plicatus	0	0	0	0	0	0	0	0	1	1	0	1	0	0	0	0	0	0	0	1	0	0	0	0	1	0	0	0	0	0	0	0	0	0	0	0	0	0	0	0	0	0	0	1	1	1	1	0	0
Calamagrostis epigeios	1	1	0	0	1	0	0	0	0	0	0	0	0	0	0	0	0	0	1	0	0	0	0	0	0	0	1	1	0	0	0	1	0	0	0	0	0	0	0	0	0	1	0	1	1	0	1	0	1
Pteridium aquilinum	1	0	1	1	1	0	0	0	0	0	0	0	1	0	0	0	1	0	1	0	0	0	0	1	1	0	0	0	0	0	0	0	0	0	0	0	0	0	0	0	0	1	0	1	1	1	1	0	1
Molinia caerulea	0	1	0	1	1	1	0	1	1	1	1	1	1	1	1	0	1	0	0	0	0	0	0	0	0	0	0	0	0	0	0	0	0	0	0	0	0	0	0	0	0	0	0	0	0	0	0	0	0
Oxalis acetosella	0	0	0	0	0	0	0	0	0	0	0	0	0	0	0	1	0	0	0	0	0	0	0	0	0	0	0	0	0	0	0	0	0	0	0	0	0	0	0	0	0	0	0	0	0	0	1	0	0
Rubus idaeus	0	0	0	0	0	0	0	0	0	0	0	0	0	0	0	0	0	0	1	1	0	0	0	0	0	0	0	0	0	0	0	0	0	0	0	0	0	0	0	0	1	0	0	1	1	1	0	1	1
Calluna vulgaris	0	0	0	0	0	1	0	0	0	0	0	1	0	0	0	0	0	0	0	0	1	1	1	0	0	1	0	1	1	1	0	0	1	0	1	1	0	0	0	0	0	0	0	0	1	0	0	0	0
Trientalis europaea	0	0	0	1	1	0	0	0	0	0	0	0	0	0	0	0	0	0	1	0	0	0	0	0	0	0	0	0	0	0	0	0	0	0	0	0	0	0	0	0	0	1	0	0	0	0	1	1	0
Dryopteris dilatata	0	0	0	0	0	0	0	0	0	0	0	1	0	0	0	0	0	0	0	1	0	0	0	0	0	0	0	0	0	0	0	0	0	0	0	0	0	0	0	0	0	0	0	1	0	0	0	0	0
Carex pilulifera	1	0	0	0	0	0	0	0	0	0	0	0	0	0	0	0	1	0	0	0	0	0	0	0	0	0	0	0	0	0	0	0	0	0	0	1	0	0	0	0	0	0	0	1	1	1	1	0	0
Melampyrum pratense	0	0	0	0	1	0	0	0	1	0	0	0	0	0	0	0	0	0	1	0	0	1	1	1	0	1	0	0	0	0	0	1	0	0	0	0	0	0	1	0	0	0	0	0	0	0	0	0	0
Maianthemum bifolium	0	0	0	0	0	0	0	0	0	0	0	0	0	0	0	1	0	0	0	0	0	0	0	0	0	0	0	0	0	0	0	0	0	0	0	0	0	0	0	0	0	1	0	0	1	0	0	0	0
Luzula pilosa	0	0	0	0	0	0	0	0	0	0	0	0	0	0	0	0	0	0	0	0	0	0	0	0	0	0	0	0	0	0	0	0	0	0	0	0	0	0	0	0	0	0	0	0	0	0	0	0	0
Moehringia trinervia	0	0	0	0	0	0	0	0	0	0	1	0	0	0	0	0	0	0	0	0	0	0	0	0	1	0	0	0	0	0	0	0	0	0	0	0	0	0	0	0	0	0	0	0	0	0	0	0	0
Calamagrostis arundinacea	0	0	0	0	0	0	0	0	0	0	0	0	0	0	0	1	0	0	0	0	0	0	0	0	0	0	0	0	0	0	0	0	0	0	0	0	0	0	0	0	0	0	0	0	1	1	0	0	0
Impatiens parviflora	0	0	0	0	0	0	0	0	0	0	0	0	0	0	0	0	0	0	0	1	0	0	0	0	1	0	0	0	0	0	0	0	0	0	0	0	0	0	0	0	0	0	0	0	0	1	0	0	0
Dryopteris filix-mas	0	0	0	0	0	0	0	0	0	0	0	0	0	0	0	0	0	0	0	1	0	0	0	0	0	0	0	0	0	0	0	0	0	0	0	0	0	0	0	0	0	0	0	0	0	0	0	0	0
Festuca ovina	0	0	0	0	0	0	0	0	0	0	0	0	0	0	0	0	0	0	0	0	0	0	0	0	0	0	0	1	0	0	0	0	0	0	1	0	0	0	0	0	0	0	0	0	0	0	0	0	0
Milium effusum	0	0	0	0	0	0	0	0	0	0	0	0	0	0	0	0	0	0	0	0	0	0	0	0	1	0	0	0	0	0	0	0	0	0	0	0	0	0	0	0	0	0	0	0	0	0	0	0	0
Rumex acetosella	0	0	0	0	0	0	0	0	0	0	1	0	0	0	0	1	0	0	0	0	0	0	0	0	0	0	0	0	1	0	0	0	0	0	0	0	0	0	0	0	0	0	0	0	0	0	0	0	0
Anthoxanthum odoratum	0	0	0	0	0	0	0	0	1	0	0	0	0	0	0	0	0	0	0	0	0	0	0	0	0	0	0	0	0	0	0	0	0	0	0	0	0	0	0	0	0	0	0	1	0	0	0	1	1
Mycelis muralis	0	0	0	0	0	0	0	0	0	0	0	0	0	0	0	0	0	0	0	0	0	0	0	0	1	0	0	0	0	0	0	0	0	0	0	0	0	0	0	0	1	0	0	0	0	0	0	0	0
Carex species	0	0	0	0	0	0	0	0	0	0	1	0	0	0	0	0	0	0	0	0	0	0	0	0	0	0	0	0	0	0	0	0	0	0	0	0	0	0	0	0	0	0	0	0	0	0	0	0	0
Lysimachia vulgaris	0	0	0	0	0	0	0	1	0	0	0	0	0	0	0	0	0	0	0	0	0	0	0	0	0	0	0	0	0	0	0	0	0	0	0	0	0	0	0	0	0	0	0	0	0	0	0	0	0
Anemone nemorosa	0	0	0	0	0	0	0	0	0	0	0	0	0	0	0	0	0	0	0	0	0	0	0	0	0	0	0	0	0	0	0	0	0	0	0	0	0	0	0	0	0	0	0	0	0	0	0	0	0
Galeopsis tetrahit	0	0	0	0	0	0	0	0	0	0	0	0	0	0	0	0	0	0	0	0	0	0	0	0	0	0	0	0	0	0	0	0	0	0	0	0	0	0	0	0	0	0	0	0	0	0	0	0	0
Chamaenerion angustifolium	0	0	0	0	0	0	0	0	0	0	1	1	0	0	0	0	0	0	0	0	0	0	0	0	0	0	0	0	0	0	0	0	0	0	0	0	0	0	0	0	0	0	0	0	1	0	0	0	0
Agrostis capillaris	0	0	0	0	0	0	0	0	0	0	0	0	0	0	0	0	0	0	0	0	0	0	0	0	0	0	0	0	0	0	0	0	0	0	0	0	0	0	0	0	0	0	0	1	0	0	0	0	0
Deschampsia cespitosa	0	0	0	0	0	0	0	0	1	0	0	0	0	0	0	0	0	0	0	0	0	0	0	0	0	0	0	0	0	0	0	0	0	0	0	0	0	0	0	0	0	0	0	0	0	0	1	0	0
Holcus mollis	0	0	0	0	0	0	0	0	1	0	0	0	0	0	0	0	0	0	0	0	0	0	0	0	0	0	0	0	0	0	0	0	0	0	0	0	0	0	0	0	0	0	0	0	0	0	0	0	0
Melica nutans	0	0	0	0	0	0	0	0	0	0	0	0	0	0	0	0	0	0	0	0	0	0	0	0	1	0	0	0	0	0	0	0	0	0	0	0	0	0	0	0	0	0	0	0	0	0	0	0	0
Urtica dioica	0	0	0	0	0	0	0	0	0	0	0	0	0	0	0	0	0	0	0	0	0	0	0	0	1	0	0	0	0	0	0	0	0	0	0	0	0	0	0	0	0	0	0	0	0	0	0	0	0
Hieracium species	0	0	0	0	0	0	0	0	0	0	0	0	0	0	0	0	0	0	0	0	0	0	0	0	0	0	0	0	0	0	0	0	0	0	0	0	0	0	0	0	0	0	0	0	0	0	0	0	0
Poa nemoralis	0	0	0	0	0	0	0	0	0	0	0	0	0	0	0	0	0	0	1	0	0	0	0	0	0	0	0	0	0	0	0	0	0	0	0	0	0	0	0	0	0	0	0	0	0	0	0	0	0
Brachypodium sylvaticum	0	0	0	0	0	0	0	0	0	0	0	0	0	0	0	0	0	0	0	0	0	0	0	0	0	0	0	0	0	0	0	0	0	0	0	0	0	0	0	0	0	0	0	0	0	0	0	0	0
Juncus effusus	0	0	0	0	0	0	0	0	0	0	0	0	0	0	0	0	0	0	0	0	0	0	0	0	0	0	0	0	0	0	0	0	0	0	0	0	0	0	0	0	0	0	0	0	0	0	0	0	0
Athyrium filix-femina	0	0	0	0	0	0	0	0	0	0	0	1	0	0	0	0	0	0	0	1	0	0	0	0	0	0	0	0	0	0	0	0	0	0	0	0	0	0	0	0	0	0	0	0	0	0	0	0	0
Erica tetralix	0	0	0	0	0	0	0	1	1	0	1	0	0	0	0	0	0	0	0	0	0	0	0	0	0	0	0	0	0	0	0	0	0	0	0	0	0	0	0	0	0	0	0	0	0	0	0	0	0
Rubus species	0	0	0	0	0	0	0	0	0	0	0	0	0	0	0	0	0	0	0	0	0	0	0	0	0	0	0	0	0	0	0	0	0	0	0	0	0	0	0	0	0	0	0	0	0	0	0	0	0
Polygonatum multiflorum	0	0	0	0	0	0	0	0	0	0	0	0	0	0	0	0	0	0	0	0	0	0	0	0	0	0	0	0	0	0	0	0	0	0	0	0	0	0	0	0	0	0	0	0	0	0	0	0	0
Vaccinium oxycoccus	0	0	0	0	0	0	0	1	0	0	0	0	0	0	0	0	0	0	0	0	0	0	0	0	0	0	0	0	0	0	0	0	0	0	0	0	0	0	0	0	0	0	0	0	0	0	0	0	0
Ledum palustre	0	0	0	0	0	1	0	0	0	0	0	0	1	1	0	0	0	0	0	0	0	0	0	0	0	0	0	0	0	0	0	0	0	0	0	0	0	0	0	0	0	0	0	0	0	0	0	0	0
Stellaria holostea	0	0	0	0	0	0	0	0	0	0	0	0	0	0	0	0	0	0	0	0	0	0	0	0	0	0	0	0	0	0	0	0	0	0	0	0	0	0	0	0	0	0	0	0	0	0	0	0	0
Hypericum perforatum	0	0	0	0	0	0	0	0	0	0	0	0	0	0	0	0	0	0	0	0	0	0	0	0	0	0	0	0	0	0	0	0	0	0	0	0	0	0	0	0	0	0	0	0	0	0	0	0	0
Galium aparine	0	0	0	0	0	0	0	0	0	0	0	0	0	0	0	0	0	0	0	0	0	0	0	0	0	0	0	0	0	0	0	0	0	0	0	0	0	0	0	0	0	0	0	0	0	0	0	0	0
Geranium robertianum	0	0	0	0	0	0	0	0	0	0	0	0	0	0	0	0	0	0	0	0	0	0	0	0	0	0	0	0	0	0	0	0	0	0	0	0	0	0	0	0	0	0	0	0	0	0	0	0	0
Rubus caesius	0	0	0	0	0	0	0	0	0	0	0	0	0	0	0	0	0	0	0	0	0	0	0	0	1	0	0	0	0	0	0	0	0	0	0	0	0	0	0	0	0	0	0	0	0	0	0	0	0
Hieracium pilosella	0	0	0	0	0	0	0	0	0	0	0	0	0	0	0	0	0	0	0	0	0	0	0	0	0	0	0	0	0	0	0	0	0	0	0	0	0	0	0	0	0	0	0	0	0	0	0	0	0
Convallaria majalis	0	0	0	0	0	0	0	0	0	0	0	0	0	0	0	0	0	0	0	0	0	0	0	0	0	0	0	0	0	0	0	0	0	0	0	0	0	0	0	0	0	0	0	0	0	0	0	0	0
Hedera helix	0	0	0	0	0	0	0	0	0	0	0	0	0	0	0	0	0	0	0	0	0	0	0	0	0	0	0	0	0	0	0	0	0	0	0	0	0	0	0	0	0	0	0	0	0	0	0	0	0
Carex digitata	0	0	0	0	0	0	0	0	1	0	0	0	0	0	0	0	0	0	0	0	0	0	0	0	0	0	0	0	0	0	0	0	0	0	0	0	0	0	0	0	0	0	0	0	0	0	0	0	0
Potentilla erecta	0	0	0	0	0	0	0	0	1	0	0	0	0	0	0	0	0	0	0	0	0	0	0	0	0	0	0	0	0	0	0	0	0	0	0	0	0	0	0	0	0	0	0	0	0	0	0	0	0
Dactylis aschersoniana	0	0	0	0	0	0	0	0	0	0	0	0	0	0	0	0	0	0	0	0	0	0	0	0	0	0	0	0	0	0	0	0	0	0	0	0	0	0	0	0	0	0	0	0	0	0	0	0	0
Solanum species	0	0	0	0	0	0	0	0	0	0	0	0	0	0	0	0	0	0	0	0	0	0	0	0	0	0	0	0	0	0	0	0	0	0	0	0	0	0	0	0	0	0	0	0	0	0	1	0	0
Festuca gigantea	0	0	0	0	0	0	0	0	0	0	0	0	0	0	0	0	0	0	0	0	0	0	0	0	0	0	0	0	0	0	0	0	0	0	0	0	0	0	0	0	0	0	0	0	0	0	0	0	0
Impatiens noli-tangere	0	0	0	0	0	0	0	0	0	0	0	0	0	0	0	0	0	0	0	0	0	0	0	0	0	0	0	0	0	0	0	0	0	0	0	0	0	0	0	0	0	0	0	0	0	0	0	0	0
Circaea lutetiana	0	0	0	0	0	0	0	0	0	0	0	0	0	0	0	0	0	0	0	0	0	0	0	0	0	0	0	0	0	0	0	0	0	0	0	0	0	0	0	0	0	0	0	0	0	0	0	0	0
Carex rostrata	0	0	0	0	0	0	0	0	0	0	0	0	0	0	0	0	0	0	0	0	0	0	0	0	0	0	0	0	0	0	0	0	0	0	0	0	0	0	0	0	0	0	0	0	0	0	0	0	0
Eriophorum angustifolium	0	0	0	0	0	0	0	0	0	0	0	0	0	0	0	0	0	0	0	0	0	0	0	0	0	0	0	0	0	0	0	0	0	0	0	0	0	0	0	0	0	0	0	0	0	0	0	0	0
Eriophorum vaginatum	0	0	0	0	0	0	0	0	0	0	0	0	0	0	0	0	0	0	0	0	0	0	0	0	0	0	0	0	0	0	0	0	0	0	0	0	0	0	0	0	0	0	0	0	0	0	0	0	0
Viola palustris	0	0	0	0	0	0	0	0	0	0	0	0	0	0	0	0	0	0	0	0	0	0	0	0	0	0	0	0	0	0	0	0	0	0	0	0	0	0	0	0	0	0	0	0	0	0	0	0	0
Carex canescens	0	0	0	0	0	0	0	0	0	0	0	0	0	0	0	0	0	0	0	0	0	0	0	0	0	0	0	0	0	0	0	0	0	0	0	0	0	0	0	0	0	0	0	0	0	0	0	0	0
Cytisus scoparius	0	0	0	0	0	0	0	0	0	0	0	0	0	0	0	0	0	0	0	0	0	0	0	0	0	0	0	0	0	0	0	0	0	0	0	0	0	0	0	0	0	0	0	0	0	0	0	0	0
Alliaria petiolata	0	0	0	0	0	0	0	0	0	0	0	0	0	0	0	0	0	0	0	0	0	0	0	0	0	0	0	0	0	0	0	0	0	0	0	0	0	0	0	0	0	0	0	0	0	0	0	0	0
Scrophularia nodosa	0	0	0	0	0	0	0	0	0	0	0	0	0	0	0	0	0	0	0	0	0	0	0	0	0	0	0	0	0	0	0	0	0	0	0	0	0	0	0	0	0	0	0	0	0	0	0	0	0
Rosa species	0	0	0	0	0	0	0	0	0	0	0	0	0	0	0	0	0	0	0	0	0	0	0	0	0	0	0	0	0	0	0	0	0	0	0	0	0	0	0	0	0	0	0	0	0	0	0	0	0
Euphorbia cyparissias	0	0	0	0	0	0	0	0	0	0	0	0	0	0	0	0	0	0	0	0	0	0	0	0	0	0	0	0	0	0	0	0	0	0	0	0	0	0	0	0	0	0	0	0	0	0	0	0	0
Carex acutiformis	0	0	0	0	0	0	0	0	0	0	0	0	0	0	0	0	0	0	0	0	0	0	0	0	0	0	0	0	0	0	0	0	0	0	0	0	0	0	0	0	0	0	0	0	0	0	0	0	0
Phragmites australis	0	0	0	0	0	0	0	0	0	0	0	0	0	0	0	0	0	0	0	0	0	0	0	0	0	0	0	0	0	0	0	0	0	0	0	0	0	0	0	0	0	0	0	0	0	0	0	0	0
Juncus species	0	0	0	0	0	0	0	0	0	0	0	0	0	0	0	0	0	0	0	0	0	0	0	0	0	0	0	0	0	0	0	0	0	0	0	0	0	0	0	0	0	0	0	0	0	0	0	0	0
Potentilla species	0	0	0	0	0	0	0	1	0	0	0	0	0	0	0	0	0	0	0	0	0	0	0	0	0	0	0	0	0	0	0	0	0	0	0	0	0	0	0	0	0	0	0	0	0	0	0	0	0
Carex brizoides	0	0	0	0	0	0	0	0	1	0	0	0	0	0	0	0	0	0	0	0	0	0	0	0	0	0	0	0	0	0	0	0	0	0	0	0	0	0	0	0	0	0	0	0	0	0	0	0	0
Lycopodium clavatum	0	0	0	0	0	0	0	0	1	0	0	0	0	0	0	0	0	0	0	0	0	0	0	0	0	0	0	0	0	0	0	0	0	0	0	0	0	0	0	0	0	0	0	0	0	0	0	0	0
Galium mollugo	0	0	0	1	0	0	0	0	0	0	0	0	0	0	0	0	0	0	0	0	0	0	0	0	0	0	0	0	0	0	0	0	0	0	0	0	0	0	0	0	0	0	0	0	0	0	0	0	0
Calamagrostis canescens	0	0	0	0	0	0	0	0	0	0	1	0	0	0	0	0	0	0	0	0	0	0	0	0	0	0	0	0	0	0	0	0	0	0	0	0	0	0	0	0	0	0	0	0	0	0	0	0	0
Juncus conglomeratus	0	0	0	0	0	0	0	0	0	0	0	0	0	0	0	0	0	0	0	0	0	0	0	0	0	0	0	0	0	0	0	0	0	0	0	0	0	0	0	0	0	0	0	0	0	0	0	0	0
Glechoma hederacea	0	0	0	0	0	0	0	0	0	0	0	0	0	0	0	0	0	0	0	0	0	0	0	0	0	0	0	0	0	0	0	0	0	0	0	0	0	0	0	0	0	0	0	0	0	0	0	0	0
Senecio species	0	0	0	0	0	0	0	0	0	0	0	0	0	0	0	0	0	0	0	0	0	0	0	0	0	0	0	0	0	0	0	0	0	0	0	0	0	0	0	0	0	0	0	0	0	0	0	0	0
Polygonatum odoratum	0	0	0	0	0	0	0	0	0	0	0	0	0	0	0	0	0	0	0	0	0	0	0	0	0	0	0	0	0	0	0	0	0	0	0	0	0	0	0	0	0	0	0	0	0	0	0	0	0
Chelidonium majus	0	0	0	0	0	0	0	0	0	0	0	0	0	0	0	0	0	0	0	0	0	0	0	0	0	0	0	0	0	0	0	0	0	0	0	0	0	0	0	0	0	0	0	0	0	0	0	0	0
Aegopodium podagraria	0	0	0	0	0	0	0	0	0	0	0	0	0	0	0	0	0	0	0	0	0	0	0	0	0	0	0	0	0	0	0	0	0	0	0	0	0	0	0	0	0	0	0	0	0	0	0	0	0
Angelica sylvestris	0	0	0	0	0	0	0	0	0	0	0	0	0	0	0	0	0	0	0	0	0	0	0	0	0	0	0	0	0	0	0	0	0	0	0	0	0	0	0	0	0	0	0	0	0	0	0	0	0
Asarum europaeum	0	0	0	0	0	0	0	0	0	0	0	0	0	0	0	0	0	0	0	0	0	0	0	0	0	0	0	0	0	0	0	0	0	0	0	0	0	0	0	0	0	0	0	0	0	0	0	0	0
Chaerophyllum temulentum	0	0	0	0	0	0	0	0	0	0	0	0	0	0	0	0	0	0	0	0	0	0	0	0	0	0	0	0	0	0	0	0	0	0	0	0	0	0	0	0	0	0	0	0	0	0	0	0	0
Cirsium oleraceum	0	0	0	0	0	0	0	0	0	0	0	0	0	0	0	0	0	0	0	0	0	0	0	0	0	0	0	0	0	0	0	0	0	0	0	0	0	0	0	0	0	0	0	0	0	0	0	0	0
Filipendula ulmaria	0	0	0	0	0	0	0	0	0	0	0	0	0	0	0	0	0	0	0	0	0	0	0	0	0	0	0	0	0	0	0	0	0	0	0	0	0	0	0	0	0	0	0	0	0	0	0	0	0
Geum urbanum	0	0	0	0	0	0	0	0	0	0	0	0	0	0	0	0	0	0	0	0	0	0	0	0	0	0	0	0	0	0	0	0	0	0	0	0	0	0	0	0	0	0	0	0	0	0	0	0	0
Lysimachia nummularia	0	0	0	0	0	0	0	0	0	0	0	0	0	0	0	0	0	0	0	0	0	0	0	0	0	0	0	0	0	0	0	0	0	0	0	0	0	0	0	0	0	0	0	0	0	0	0	0	0
Stachys sylvatica	0	0	0	0	0	0	0	0	0	0	0	0	0	0	0	0	0	0	0	0	0	0	0	0	0	0	0	0	0	0	0	0	0	0	0	0	0	0	0	0	0	0	0	0	0	0	0	0	0
Galium species	0	0	0	0	0	0	0	0	0	0	0	0	0	0	0	0	0	0	0	0	0	0	0	0	0	0	0	0	0	0	0	0	0	0	0	0	0	0	0	0	0	0	0	0	0	0	0	0	0
Galeobdolon luteum	0	0	0	0	0	0	0	0	0	0	0	0	0	0	0	0	0	0	0	0	0	0	0	0	0	0	0	0	0	0	0	0	0	0	0	0	0	0	0	0	0	0	0	0	0	0	0	0	0
Ajuga reptans	0	0	0	0	0	0	0	0	0	0	0	0	0	0	0	0	0	0	0	0	0	0	0	0	0	0	0	0	0	0	0	0	0	0	0	0	0	0	0	0	0	0	0	0	0	0	0	0	0
Equisetum palustre	0	0	0	0	0	0	0	0	0	0	0	0	0	0	0	0	0	0	0	0	0	0	0	0	0	0	0	0	0	0	0	0	0	0	0	0	0	0	0	0	0	0	0	0	0	0	0	0	0
Peucedanum palustre	0	0	0	0	0	0	0	0	0	0	0	0	0	0	0	0	0	0	0	0	0	0	0	0	0	0	0	0	0	0	0	0	0	0	0	0	0	0	0	0	0	0	0	0	0	0	0	0	0
Andromeda polifolia	0	0	0	0	0	0	0	0	0	0	0	0	0	0	0	0	0	0	0	0	0	0	0	0	0	0	0	0	0	0	0	0	0	0	0	0	0	0	0	0	0	0	0	0	0	0	0	0	0
Vaccinium uliginosum	0	0	0	0	0	0	0	0	0	0	0	0	0	0	0	0	0	0	0	0	0	0	0	0	0	0	0	0	0	0	0	0	0	0	0	0	0	0	0	0	0	0	0	0	0	0	0	0	0
Grasses indet.	0	0	0	0	0	0	0	0	0	0	0	0	0	0	0	0	0	0	0	0	0	0	0	0	0	0	0	0	0	0	0	0	0	0	0	0	0	0	0	0	0	0	0	0	0	0	0	0	0
[truncated: 81 more columns]
